# Supplementary material for: PTHF/LATP Composite Polymer Electrolyte for Solid State Batteries
Source: Polymers (Basel). 2024 Nov 14;16(22):3176. doi: 10.3390/polym16223176 (PMC11598488; doi:10.3390/polym16223176)
Supplement: Supplementary file 1 [file polymers-16-03176-s001.zip]

Archive with 1 entries (1 files):
- polymers-3298781-supplementary.pdf
